# Supplementary material for: Disease-Related Risk Factors for Caregiver Burden among Family Caregivers of Persons with Schizophrenia: A Systematic Review and Meta-Analysis
Source: Int J Environ Res Public Health. 2022 Feb 7;19(3):1862. doi: 10.3390/ijerph19031862 (PMC8835439; doi:10.3390/ijerph19031862)
Supplement: Supplementary file 1 [file ijerph-19-01862-s001.zip]

Archive with 1 entries (1 files):
- ijerph-1572606-supplementary.pdf
